# Supplementary material for: Responses of Soil Microbial and Nematode Communities to Various Cover Crop Patterns in a Tea Garden of China
Source: Int J Environ Res Public Health. 2022 Feb 25;19(5):2695. doi: 10.3390/ijerph19052695 (PMC8910492; doi:10.3390/ijerph19052695)
Supplement: Supplementary file 1 [file ijerph-19-02695-s001.zip]

Archive with 1 entries (1 files):
- ijerph-1602634-supplementary.pdf
